# Supplementary material for: mRNA-Lipid Nanoparticle-Mediated Reprogramming and Standard Sendai Virus Reprogramming: Generation of iPSCs and iPSC-Derived Cardiomyocytes
Source: Int J Mol Sci. 2026 Apr 17;27(8):3588. doi: 10.3390/ijms27083588 (PMC13115868; doi:10.3390/ijms27083588)
Supplement: Supplementary file 1 [file ijms-27-03588-s001.zip]

Archive with 1 entries (1 files):
- Table S1. Reagent specifications.pdf
